# Supplementary material for: Knowledge, Vaccination Status, and Reasons for Avoiding Vaccinations against Hepatitis B in Developing Countries: A Systematic Review
Source: Vaccines (Basel). 2021 Jun 9;9(6):625. doi: 10.3390/vaccines9060625 (PMC8227242; doi:10.3390/vaccines9060625)
Supplement: Supplementary file 1 [file vaccines-09-00625-s001.zip]

Archive with 3 entries (3 files):
- Suplementary 2.pdf
- Suplementary 3.pdf
- Supplement 1_PRISMA_2020_checklist.pdf
